# Supplementary material for: ﻿Cardaminetangutorum O.E.Schulz (Brassicaceae), a new synonym of Cardaminemacrophylla Willd
Source: PhytoKeys. 2025 Apr 17;255:123–41. doi: 10.3897/phytokeys.255.146179 (PMC12022763; doi:10.3897/phytokeys.255.146179)
Supplement: XML Treatment for Cardamine macrophylla [file phytokeys.255.146179-treatment1.xml]

<!DOCTYPE tp:taxon-treatment
  PUBLIC "-//TaxonX//DTD Taxonomic Treatment Publishing DTD v0 20100105//EN" "tax-treatment-NSO.dtd">
<tp:taxon-treatment xmlns:tp="http://www.plazi.org/taxpub"><tp:treatment-meta><kwd-group><label>Taxon classification</label><kwd>
                <named-content content-type="kingdom">Plantae</named-content>
              </kwd><kwd>
                <named-content content-type="order">Brassicales</named-content>
              </kwd><kwd>
                <named-content content-type="family">Brassicaceae</named-content>
              </kwd></kwd-group><mixed-citation publication-type="journal"><person-group><name><surname>Li</surname><given-names>Jia-lu</given-names></name><name><surname>He</surname><given-names>Yi</given-names></name><name><surname>Liu</surname><given-names>Quan-ru</given-names></name></person-group><article-title>﻿<italic><tp:taxon-name><tp:taxon-name-part taxon-name-part-type="genus" reg="Cardamine">Cardamine</tp:taxon-name-part><tp:taxon-name-part taxon-name-part-type="species" reg="tangutorum">tangutorum</tp:taxon-name-part></tp:taxon-name></italic> O.E.Schulz (<tp:taxon-name><tp:taxon-name-part taxon-name-part-type="family">Brassicaceae</tp:taxon-name-part></tp:taxon-name>), a new synonym of <italic><tp:taxon-name><tp:taxon-name-part taxon-name-part-type="genus" reg="Cardamine">Cardamine</tp:taxon-name-part><tp:taxon-name-part taxon-name-part-type="species" reg="macrophylla">macrophylla</tp:taxon-name-part></tp:taxon-name></italic> Willd</article-title><source>PhytoKeys</source><day>17</day><month>04</month><year>2025</year><volume>255</volume><fpage>123</fpage><lpage>141</lpage><pub-id pub-id-type="doi">10.3897/phytokeys.255.146179</pub-id></mixed-citation></tp:treatment-meta><tp:nomenclature><label>﻿</label><tp:taxon-name>
              <object-id xmlns:xlink="http://www.w3.org/1999/xlink" content-type="arpha" xlink:type="simple">01A4DFF6-16FE-5C41-B715-2141E093B28A</object-id>
              <tp:taxon-name-part taxon-name-part-type="genus" reg="Cardamine">Cardamine</tp:taxon-name-part>
              <tp:taxon-name-part taxon-name-part-type="species" reg="macrophylla">macrophylla</tp:taxon-name-part>
            </tp:taxon-name><tp:taxon-authority>Willd., Sp. Pl. 3 (1): 484. 1800.</tp:taxon-authority><tp:nomenclature-citation-list><tp:nomenclature-citation><tp:taxon-name>
                  <tp:taxon-name-part taxon-name-part-type="genus" reg="Cardamine"/>
                  <tp:taxon-name-part taxon-name-part-type="species" reg="macrophylla"/>
                  <tp:taxon-name-part taxon-name-part-type="variety" reg="crenata"/>
                </tp:taxon-name><comment>=<tp:taxon-name><tp:taxon-name-part taxon-name-part-type="genus" reg="Cardamine">Cardamine</tp:taxon-name-part><tp:taxon-name-part taxon-name-part-type="species" reg="macrophylla">macrophylla</tp:taxon-name-part><tp:taxon-name-part taxon-name-part-type="infraspecific-rank">var.</tp:taxon-name-part><tp:taxon-name-part taxon-name-part-type="variety" reg="crenata">crenata</tp:taxon-name-part></tp:taxon-name> Trautv., Trudy Imp. S.-Peterburgsk. Bot. Sada 5 (1): 18. 1877. </comment></tp:nomenclature-citation><tp:nomenclature-citation><tp:taxon-name>
                  <tp:taxon-name-part taxon-name-part-type="genus" reg="Cardamine"/>
                  <tp:taxon-name-part taxon-name-part-type="species" reg="macrophylla"/>
                  <tp:taxon-name-part taxon-name-part-type="variety" reg="dentariifolia"/>
                </tp:taxon-name><comment>=<tp:taxon-name><tp:taxon-name-part taxon-name-part-type="genus" reg="Cardamine">Cardamine</tp:taxon-name-part><tp:taxon-name-part taxon-name-part-type="species" reg="macrophylla">macrophylla</tp:taxon-name-part><tp:taxon-name-part taxon-name-part-type="infraspecific-rank">var.</tp:taxon-name-part><tp:taxon-name-part taxon-name-part-type="variety" reg="dentariifolia">dentariifolia</tp:taxon-name-part></tp:taxon-name> Hook. f.&amp; T. Anderson Fl. Brit. India [J. D. Hooker] 1 (1): 139 (1872). Type (designated by (<xref ref-type="bibr" rid="B28">Marhold et al. 2015</xref>)): India, Himal.Bor.Occ., <italic>Thomson, T. s.n.</italic>, (K000397478!) </comment></tp:nomenclature-citation><tp:nomenclature-citation><tp:taxon-name>
                  <tp:taxon-name-part taxon-name-part-type="genus" reg="Cardamine"/>
                  <tp:taxon-name-part taxon-name-part-type="species" reg="macrophylla"/>
                  <tp:taxon-name-part taxon-name-part-type="variety" reg="diplodonta"/>
                </tp:taxon-name><comment>=<tp:taxon-name><tp:taxon-name-part taxon-name-part-type="genus" reg="Cardamine">Cardamine</tp:taxon-name-part><tp:taxon-name-part taxon-name-part-type="species" reg="macrophylla">macrophylla</tp:taxon-name-part><tp:taxon-name-part taxon-name-part-type="infraspecific-rank">var.</tp:taxon-name-part><tp:taxon-name-part taxon-name-part-type="variety" reg="diplodonta">diplodonta</tp:taxon-name-part></tp:taxon-name> T.Y. Cheo, Bull. Bot. Lab. N.-E. Forest. Inst., Harbin 6: 20. 1980. </comment></tp:nomenclature-citation><tp:nomenclature-citation><tp:taxon-name>
                  <tp:taxon-name-part taxon-name-part-type="genus" reg="Cardamine"/>
                  <tp:taxon-name-part taxon-name-part-type="species" reg="foliosa"/>
                </tp:taxon-name><comment>=<tp:taxon-name><tp:taxon-name-part taxon-name-part-type="genus" reg="Cardamine">Cardamine</tp:taxon-name-part><tp:taxon-name-part taxon-name-part-type="species" reg="foliosa">foliosa</tp:taxon-name-part></tp:taxon-name> Wall.,[Numer. List: 4779. 1831. nom. nud.] </comment></tp:nomenclature-citation><tp:nomenclature-citation><tp:taxon-name>
                  <tp:taxon-name-part taxon-name-part-type="genus" reg="Cardamine"/>
                  <tp:taxon-name-part taxon-name-part-type="species" reg="foliosa"/>
                </tp:taxon-name><comment>≡<tp:taxon-name><tp:taxon-name-part taxon-name-part-type="genus" reg="Cardamine">Cardamine</tp:taxon-name-part><tp:taxon-name-part taxon-name-part-type="species" reg="macrophylla">macrophylla</tp:taxon-name-part><tp:taxon-name-part taxon-name-part-type="infraspecific-rank">var.</tp:taxon-name-part><tp:taxon-name-part taxon-name-part-type="variety" reg="foliosa">foliosa</tp:taxon-name-part></tp:taxon-name> Hook. f.&amp; T. Anderson Fl. Brit. India [J. D. Hooker] 1 (1): 139 (1872). Type(designated by (<xref ref-type="bibr" rid="B28">Marhold et al. 2015</xref>)): India, Kumaon, Wallich, Cat.Wall.4779 (K000247365!, P00747537!, B_10_0241370!, B_10_0241369!, GH00549127!). </comment></tp:nomenclature-citation><tp:nomenclature-citation><tp:taxon-name>
                  <tp:taxon-name-part taxon-name-part-type="genus" reg="Cardamine"/>
                  <tp:taxon-name-part taxon-name-part-type="species" reg="macrophylla"/>
                  <tp:taxon-name-part taxon-name-part-type="variety" reg="lobata"/>
                </tp:taxon-name><comment>=<tp:taxon-name><tp:taxon-name-part taxon-name-part-type="genus" reg="Cardamine">Cardamine</tp:taxon-name-part><tp:taxon-name-part taxon-name-part-type="species" reg="macrophylla">macrophylla</tp:taxon-name-part><tp:taxon-name-part taxon-name-part-type="infraspecific-rank">var.</tp:taxon-name-part><tp:taxon-name-part taxon-name-part-type="variety" reg="lobata">lobata</tp:taxon-name-part></tp:taxon-name> Hook. f.&amp; T. Anderson, Fl. Brit. India [J. D. Hooker] 1 (1): 139 (1872). Type(designated by (<xref ref-type="bibr" rid="B28">Marhold et al. 2015</xref>)): [INDIA] [Label 1]: “marshy meadows, Nira Zanskar, 12,900 ft, 2 July 1849 [?]”, [Label 2]: “Hab. Himal. Bor. Occ., W. Tibet, Regio Temp., Alt. 12,900 ft, T. T. [T. Thomson] s.n.” (K000397477). </comment></tp:nomenclature-citation><tp:nomenclature-citation><tp:taxon-name>
                  <tp:taxon-name-part taxon-name-part-type="genus" reg="Cardamine"/>
                  <tp:taxon-name-part taxon-name-part-type="species" reg="macrophylla"/>
                  <tp:taxon-name-part taxon-name-part-type="variety" reg="moupinensis"/>
                </tp:taxon-name><comment>=<tp:taxon-name><tp:taxon-name-part taxon-name-part-type="genus" reg="Cardamine">Cardamine</tp:taxon-name-part><tp:taxon-name-part taxon-name-part-type="species" reg="macrophylla">macrophylla</tp:taxon-name-part><tp:taxon-name-part taxon-name-part-type="infraspecific-rank">var.</tp:taxon-name-part><tp:taxon-name-part taxon-name-part-type="variety" reg="moupinensis">moupinensis</tp:taxon-name-part></tp:taxon-name> Franch., Pl. David. 2: 18. 1888. Type(designated by (<xref ref-type="bibr" rid="B28">Marhold et al. 2015</xref>)): [CHINA], [Label 1 (handwritten)]: “Moupin, Thibet oriental, lieux frais en montagne, Avril 1869”, [Label 2 (printed)] “Chine (Thibet Oriental), Province de Moupin, 1870 [sic!], David s.n.” (P00747519, Isolectotype: P00747518). </comment></tp:nomenclature-citation><tp:nomenclature-citation><tp:taxon-name>
                  <tp:taxon-name-part taxon-name-part-type="genus" reg="Cardamine"/>
                  <tp:taxon-name-part taxon-name-part-type="species" reg="macrophylla"/>
                  <tp:taxon-name-part taxon-name-part-type="variety" reg="sikkimensis"/>
                </tp:taxon-name><comment>=<tp:taxon-name><tp:taxon-name-part taxon-name-part-type="genus" reg="Cardamine">Cardamine</tp:taxon-name-part><tp:taxon-name-part taxon-name-part-type="species" reg="macrophylla">macrophylla</tp:taxon-name-part><tp:taxon-name-part taxon-name-part-type="infraspecific-rank">var.</tp:taxon-name-part><tp:taxon-name-part taxon-name-part-type="variety" reg="sikkimensis">sikkimensis</tp:taxon-name-part></tp:taxon-name> Hook. f.&amp; T. Anderson Fl. Brit. India [J. D. Hooker] 1 (1): 139 (1872). Type (designed by (<xref ref-type="bibr" rid="B28">Marhold et al. 2015</xref>)): India, Sikkim Lachung, 03 September 1849, <italic>Hooker, J.D. s.n.</italic> (K000397479!, isolectotype: K000397480!, K000397481!, GH00549128!) =<tp:taxon-name><tp:taxon-name-part taxon-name-part-type="genus" reg="Cardamine">Cardamine</tp:taxon-name-part><tp:taxon-name-part taxon-name-part-type="species" reg="polyphylla">polyphylla</tp:taxon-name-part></tp:taxon-name> D. Don not O. E. Schulz, Prodr. Fl. Nepal.: 201. 1825. </comment></tp:nomenclature-citation><tp:nomenclature-citation><tp:taxon-name>
                  <tp:taxon-name-part taxon-name-part-type="genus" reg="Cardamine"/>
                  <tp:taxon-name-part taxon-name-part-type="species" reg="sachalinensis"/>
                </tp:taxon-name><comment>=<tp:taxon-name><tp:taxon-name-part taxon-name-part-type="genus" reg="Cardamine">Cardamine</tp:taxon-name-part><tp:taxon-name-part taxon-name-part-type="species" reg="sachalinensis">sachalinensis</tp:taxon-name-part></tp:taxon-name> Miyabe &amp; T. Miyake, Fl. Saghalin No. 58, t. 3, fig. 1–3, 1915. </comment></tp:nomenclature-citation><tp:nomenclature-citation><tp:taxon-name>
                  <tp:taxon-name-part taxon-name-part-type="genus" reg="Cardamine"/>
                  <tp:taxon-name-part taxon-name-part-type="species" reg="sino-manshurica"/>
                </tp:taxon-name><comment>=<tp:taxon-name><tp:taxon-name-part taxon-name-part-type="genus" reg="Cardamine">Cardamine</tp:taxon-name-part><tp:taxon-name-part taxon-name-part-type="species" reg="sino-manshurica">sino-manshurica</tp:taxon-name-part></tp:taxon-name> Kitag., Rep. Inst. Sci. Res. Manchoukuo 4: 111, 1940. </comment></tp:nomenclature-citation><tp:nomenclature-citation><tp:taxon-name>
                  <tp:taxon-name-part taxon-name-part-type="genus" reg="Dentaria"/>
                  <tp:taxon-name-part taxon-name-part-type="species" reg="sino-manshurica"/>
                </tp:taxon-name><comment>≡<tp:taxon-name><tp:taxon-name-part taxon-name-part-type="genus" reg="Dentaria">Dentaria</tp:taxon-name-part><tp:taxon-name-part taxon-name-part-type="species" reg="sino-manshurica">sino-manshurica</tp:taxon-name-part></tp:taxon-name> Kitag.Rep. Inst. Sci. Res. Manchoukuo 4: 111, 1940. </comment></tp:nomenclature-citation><tp:nomenclature-citation><tp:taxon-name>
                  <tp:taxon-name-part taxon-name-part-type="genus" reg="Cardamine"/>
                  <tp:taxon-name-part taxon-name-part-type="species" reg="urbaniana"/>
                </tp:taxon-name><comment>=<tp:taxon-name><tp:taxon-name-part taxon-name-part-type="genus" reg="Cardamine">Cardamine</tp:taxon-name-part><tp:taxon-name-part taxon-name-part-type="species" reg="urbaniana">urbaniana</tp:taxon-name-part></tp:taxon-name> O.E. Schulz, Bot. Jahrb. Syst. 32 (2–3): 396. 1903. </comment></tp:nomenclature-citation><tp:nomenclature-citation><tp:taxon-name>
                  <tp:taxon-name-part taxon-name-part-type="genus" reg="Cardamine"/>
                  <tp:taxon-name-part taxon-name-part-type="species" reg="urbaniana"/>
                </tp:taxon-name><comment>Syntype: China, Sichuan, 1885–1888, <italic>A. Henry 5635</italic> (B 10 0241328!); China, Shaanxi, Huangcaoping County, 20 June 1894, <italic>G. Giraldi 447</italic> (B 10 0241329!) </comment></tp:nomenclature-citation><tp:nomenclature-citation><tp:taxon-name>
                  <tp:taxon-name-part taxon-name-part-type="genus" reg="Dentaria"/>
                  <tp:taxon-name-part taxon-name-part-type="species" reg="gmelinii"/>
                </tp:taxon-name><comment>=<tp:taxon-name><tp:taxon-name-part taxon-name-part-type="genus" reg="Dentaria">Dentaria</tp:taxon-name-part><tp:taxon-name-part taxon-name-part-type="species" reg="gmelinii">gmelinii</tp:taxon-name-part></tp:taxon-name> Tausch, Flora 19 (2): 402, 1836. </comment></tp:nomenclature-citation><tp:nomenclature-citation><tp:taxon-name>
                  <tp:taxon-name-part taxon-name-part-type="genus" reg="Dentaria"/>
                  <tp:taxon-name-part taxon-name-part-type="species" reg="macrophylla"/>
                </tp:taxon-name><comment>=<tp:taxon-name><tp:taxon-name-part taxon-name-part-type="genus" reg="Dentaria">Dentaria</tp:taxon-name-part><tp:taxon-name-part taxon-name-part-type="species" reg="macrophylla">macrophylla</tp:taxon-name-part></tp:taxon-name> Bunge ex Maxim., Prim. Fl. Amur. 45, 1859. </comment></tp:nomenclature-citation><tp:nomenclature-citation><tp:taxon-name>
                  <tp:taxon-name-part taxon-name-part-type="genus" reg="Dentaria"/>
                  <tp:taxon-name-part taxon-name-part-type="species" reg="wallichii"/>
                </tp:taxon-name><comment>=<tp:taxon-name><tp:taxon-name-part taxon-name-part-type="genus" reg="Dentaria">Dentaria</tp:taxon-name-part><tp:taxon-name-part taxon-name-part-type="species" reg="wallichii">wallichii</tp:taxon-name-part></tp:taxon-name> G. Don, Gen. Hist. 1: 172, 1831. </comment></tp:nomenclature-citation><tp:nomenclature-citation><tp:taxon-name>
                  <tp:taxon-name-part taxon-name-part-type="genus" reg="Dentaria"/>
                  <tp:taxon-name-part taxon-name-part-type="species" reg="willdenowii"/>
                </tp:taxon-name><comment>=<tp:taxon-name><tp:taxon-name-part taxon-name-part-type="genus" reg="Dentaria">Dentaria</tp:taxon-name-part><tp:taxon-name-part taxon-name-part-type="species" reg="willdenowii">willdenowii</tp:taxon-name-part></tp:taxon-name> Tausch, Flora 19 (2): 403, 1836. </comment></tp:nomenclature-citation><tp:nomenclature-citation><tp:taxon-name>
                  <tp:taxon-name-part taxon-name-part-type="genus" reg="Cardamine"/>
                  <tp:taxon-name-part taxon-name-part-type="species" reg="tangutorum"/>
                </tp:taxon-name><comment>=<tp:taxon-name><tp:taxon-name-part taxon-name-part-type="genus" reg="Cardamine">Cardamine</tp:taxon-name-part><tp:taxon-name-part taxon-name-part-type="species" reg="tangutorum">tangutorum</tp:taxon-name-part></tp:taxon-name> O.E. Schulz, Bot. Jahrb. Syst. 32 (2–3): 360. 1903. </comment></tp:nomenclature-citation></tp:nomenclature-citation-list></tp:nomenclature><tp:treatment-sec sec-type="Holotype" id="SECID0E53AI"><title>Holotype.</title><p>Russia, Northern Sibiria, Mangezeya, at the mouth of Taz River (B-W11970-030!)</p></tp:treatment-sec><tp:treatment-sec sec-type="Syntype" id="SECID0ED4AI"><title>Syntype.</title><p>China, Gansu, Terra Tangurorum, <italic>N. M. Przewalski No. 1872</italic> (LE01014556!); China, Gansu, Terra Tangurorum, <italic>N. M. Przewalski No. 1873</italic> (K000697742!); China, Gansu, Terra Tangurorum, <italic>N. M. Przewalski No. 1880</italic> (LE01014557!); China, Gansu, orient, <italic>G. N. Potanin 1885</italic> (LE01014555!, LE01014558!); China, Sichuan, “Tsakulao”,1891, <italic>A. v. Rosthorn 2583.</italic>, (B 10 0241334!); China, Shaanxi, Baoji County, Mountain Miaowangshan, 1899, <italic>J. Giraldi No. 3379</italic>; China, Hebei, Mountain Xiaowutaishan, 1879, <italic>O. V. Möllendorff s. n</italic>.</p></tp:treatment-sec><tp:treatment-sec sec-type="habitat" id="SECID0EX4AI"><title>Habitat.</title><p>Often in shady areas under forests, along ditches or in subalpine meadows.</p></tp:treatment-sec><tp:treatment-sec sec-type="distribution" id="SECID0E34AI"><title>Distribution.</title><p>Widely distributed in Siberia, Mongolia, Himalayas, North China, Northeast China, Central China, Hengduan Mountains.</p></tp:treatment-sec><tp:treatment-sec sec-type="Phenological period" id="SECID0EB5AI"><title>Phenological period.</title><p>Flowering from May to July, fruit from June to September.</p></tp:treatment-sec><tp:treatment-sec sec-type="description" id="SECID0EG5AI"><title>Description.</title><p>Perennial herbs, 30 cm–70 cm tall, up to 1 m. Rhizomes creeping, sometimes tuberous; basal leaves pinnate, pedicled on creeping rhizomes, terminal leaflet long ovate to lanceolate, margin toothed, lateral leaflet similar to terminal leaflet. Cauline leaves are similar to basal leaves but slightly smaller, mostly in the middle and upper parts of the plant. Flowers lilac to purplish red, calyx margins white membranous, petals with long claws; the seeds are oblong. This species showed high diversity in the size of leaflets and morphology of leaf margins.</p></tp:treatment-sec><tp:treatment-sec sec-type="material" id="SECID0EL5AI"><title>Specimens examined.</title><p>• <bold>Sichuan Province</bold>: Yajiang County, Mountain Kazila, 08 September 2011, <italic>He et al. SCU-11-360</italic>, (KUN1235449!, KUN1235450!); Kangding County, <italic>He et al. SCU-080340</italic>, (KUN1235446!); • <bold>Yunnan Province</bold>: Shangri-La County, 24 July 2014, <italic>Guo et al. 14CS9432</italic>, (KUN1321027!); • <bold>Heilongjiang Province</bold>: Jinshantun County, Huilongwan National Forrest Park, <italic>Hou et al. 389</italic>, (QFNU0006577!, QFNU0006578!); • <bold>Hebei</bold>: Donggou Temple, 16 May 1951, <italic>Wencai Wang 2122</italic>, (PE 01004424!, PE 01004426!); Xiaowutai Mountain, Tielin Temple, 29 July 1906, Y. Yabe s.n., (NAS00326894!, NAS00326895!) • <bold>Shanxi Province</bold>: Mountain Guandishan, 23 June 1959, <italic>Sai Ma 15030</italic>, (WUK0321706!, WUK0324493!); Wutaishan Mountain, 17 July 1907, <italic>Y. Yabe s. n.</italic>, (NAS00326872); Lingchuan County, Fenghuang Valley, 14 April 2014, <italic>Kong et al. k0087</italic>, (SD00018202!, SD00016344!) • <bold>Tibet Province</bold>: Mangkang County, 318 Road, 20 July 2008, <italic>Zhang et al. SunH-07ZX-0503</italic> (KUN1300753!, KUN1300754!, KUN1300755!); Yadong County, Naiduila Mountain, 23 August 2013, <italic>Y.S.Chen et al.13-1966</italic>, (PE02000587!, PE02000588!); Dingqing County, 22 July 2016, <italic>Shuai Li et al. 20167324</italic>, (BNU0030842!); • <bold>Gansu Province</bold>: Tan County, Mountain Lougu, 15 June 1956, <italic>Huanghe Exped 4911</italic>, (WUK0085438!); Zhuoni County, Chebagou Valley, <italic>Yin et al. LiuJQ-GN-2011-128</italic>, (KUN1235443!); Maqu County, Xiuma, 03 September 2008, <italic>Li et al. LiJ0061</italic>, (KUN1235442!); Maqu County, Langmu Temple, 01 June 1999, <italic>Bailong River Exped 1589</italic>, (PE01556040!); Lianhua Mountain, 13 May 2002, <italic>Xuegang Sun 2741</italic>, (PE01998146!); Linxia County, Dalijia Mountain, 28 July 1988, <italic>Ji Ma 88090</italic>, (NAS00326893!, NAS00326896!, NAS00326897!); • <bold>Beijing</bold>: Baihua Mountain, August 1981, <italic>Anonymous 81-0322</italic>, (BJFC00019955!, BJFC00019954!, BJFC00019953!); Baihua Mountain, June 1990, <italic>D. D. Lu et al. 272</italic>, (BJFC00019961!, BJFC00019960!, BJFC00019959!, BJFC00019956!); Mentougou County, Lingshan Mountain, 01 May 2009, <italic>G. M. Zhang 200923</italic>, (BJFC00066271!, BJFC00066273, BJFC00066274!); • <bold>Shaanxi</bold>: Long County, 19 May 1983, Sujia River, J. X. Yang 4207, (WUK0438580!, WUK0438581!); • <bold>Qinghai Province</bold>: Ledu County, Qutan, 24 June 1970, <italic>Benzhao Gou 7198</italic>, (WUK0308377); Menyuan County, 26 July 2008, <italic>Yuhu Wu LJQ-QLS-2008-0143</italic>, (KUN1235444!, KUN1235445!); Maqin County, Dawu, 14 July 2014, <italic>Xiaoyu Wu, Xiaolei Zhang s.n.</italic>, QH2014006, (BNU0020082!); Huzhu County, Beishan Foresty Centre, 13 July 1982, B. <italic>Z. Gou 25521</italic>, (HNWP102005!); Guide County, Laji Mountain, 20 June 1992, <italic>R. F. Huang 3710</italic>, (HNWP169550!, HNWP169551!); • <bold>Mongolia</bold>: 17 August 1979, <italic>Губанов 7845</italic>, (MW0179858!, MW0179859!);17 August 1979, <italic>Губанов 7830</italic>, (MW0179855!, MW0179856!); 14 August 1979, <italic>Губанов 7704</italic>, (MW0179853!, MW0179854!); 9 August 1979, <italic>Губанов 7610</italic>,(MW0179857!, MW0179863!); • <bold>Russia</bold>, <bold>Altai &amp; Sayany Mountains</bold>: 9 July 1984, Триль 4493, (MW0081495!); 27 July 1983, <italic>Шауло 2019</italic>, (MW0081478!); 17 July 1984, <italic>Сонникова 1535</italic>, (MW0081469!);18 June 1983, <italic>Сонникова 1532</italic>, (MW0081472!); 1 August 1982, <italic>Сонникова 1529</italic>, (MW0081468!); 8 August 1979, <italic>Ухина 1518</italic>, (MW0081474!); 25 June 1978, Ухина 1515, (MW0081471!); 13 June 1988, <italic>Шауло 30</italic>, (MW0081475!, MW0081494!); • <bold>Russian Far East</bold>: 16 August 1990, <italic>Штрик 90-569</italic>, (MW0081357!, MW0081364!); 23 August 1990, <italic>Штрик 90-449</italic>, (MW0081358!, MW0081372!); 8 August 1990, <italic>Борисов 90-189</italic>, (MW0081369!); 28 July 1988, <italic>Кемниц 88-238</italic>, (MW0081367!); 25 July 1998, <italic>Кемниц 88-222</italic>, (MW0081366!); • <bold>Central Siberia</bold>: 23 July 1977, <italic>Куваев 85</italic>,(MW0081457!) • <bold>Baikal &amp; Transbaikal region</bold>: 9, August 1929, <italic>Назаров 12.819</italic>, (MW0081409!); 7 July 1929, <italic>Назаров 12.118</italic>, (MW0081404!) • <bold>Kazakhstan</bold>, <bold>Western Altai Mountains</bold>: 27, August, 1932, <italic>Воронов 720</italic>, (MW0081463!); 18 July 1930, <italic>Смирнов 173</italic>, (MW0081461!, MW0081462!).</p></tp:treatment-sec><ref-list><ref id="B28"><mixed-citation xmlns:xlink="http://www.w3.org/1999/xlink" xlink:type="simple"><person-group><name name-style="western"><surname>Marhold</surname><given-names>K</given-names></name><name name-style="western"><surname>Kempa</surname><given-names>M</given-names></name><name name-style="western"><surname>Al-Shehbaz</surname><given-names>I</given-names></name></person-group> (<year>2015</year>) <article-title>Lectotypification of names of Himalayan <tp:taxon-name><tp:taxon-name-part taxon-name-part-type="family">Brassicaceae</tp:taxon-name-part></tp:taxon-name> taxa currently placed in the genus <tp:taxon-name><tp:taxon-name-part taxon-name-part-type="genus">Cardamine</tp:taxon-name-part></tp:taxon-name>.</article-title><source>PhytoKeys</source><volume>50</volume>: <fpage>9</fpage>–<lpage>23</lpage>. <ext-link xlink:href="10.3897/phytokeys.50.5080" ext-link-type="doi" xlink:type="simple">https://doi.org/10.3897/phytokeys.50.5080</ext-link></mixed-citation></ref></ref-list></tp:taxon-treatment>
